# Supplementary material for: Antimicrobial Activity of the Peptide C14R Against Ab Initio Growing and Preformed Biofilms of Candida albicans, Candida parapsilosis and Candidozyma auris
Source: Biomolecules. 2025 Feb 21;15(3):322. doi: 10.3390/biom15030322 (PMC11939920; doi:10.3390/biom15030322)
Supplement: Supplementary file 1 [file biomolecules-15-00322-s001.zip]

Archive with 1 entries (1 files):
- biomolecules-3441100-supplementary.pdf
